# Supplementary material for: Chemical Investigation of the Mediterranean Sponge Crambe crambe by UHPLC-HRMS/MS via Manual and Computational Dereplication Approaches
Source: Mar Drugs. 2024 Nov 20;22(11):522. doi: 10.3390/md22110522 (PMC11595807; doi:10.3390/md22110522)
Supplement: Supplementary file 1 [file marinedrugs-22-00522-s001.zip]

Archive with 1 entries (1 files):
- Supplementary Material Crambe crambe_final.pdf
